# Supplementary material for: The oDGal Mouse: A Novel, Physiologically Relevant Rodent Model of Sporadic Alzheimer’s Disease
Source: Int J Mol Sci. 2023 Apr 9;24(8):6953. doi: 10.3390/ijms24086953 (PMC10138655; doi:10.3390/ijms24086953)
Supplement: Supplementary file 1 [file ijms-24-06953-s001.zip]

Archive with 1 entries (1 files):
- ijms-2291234-supplementary file.pdf
